# Supplementary material for: Impulsive and Omission Errors: Potential Temporal Processing Endophenotypes in ADHD
Source: Brain Sci. 2021 Sep 15;11(9):1218. doi: 10.3390/brainsci11091218 (PMC8467181; doi:10.3390/brainsci11091218)
Supplement: Supplementary file 1 [file brainsci-11-01218-s001.zip]

Archive with 1 entries (1 files):
- brainsci-1335770-supplementary.pdf
